# Supplementary material for: Estrogen-induced FXR1 promotes endocrine resistance and bone metastasis in breast cancer via BCL2 and GPX4
Source: Front Cell Dev Biol. 2025 Mar 24;13:1563353. doi: 10.3389/fcell.2025.1563353 (PMC11973456; doi:10.3389/fcell.2025.1563353)
Supplement: Supplementary file 1 [file Table2.xlsx]

## Sheet: ZL-Brc Sur1801
Supplementary Table 2：Tissue chip and patient information.
Cat No.		ZL-Brc Sur1801
Sample Type		Homo Sapiens
Fixation Method		Formalin fixation
Total Case Number		__ 90__
Total Spot Number		__180__
Array Arrangement		_J_row（A，B，C….Z）×__18__col（1，2，3，…..100）
Spot Diameter		□0.6mm □1.0mm ■1.5mm □ 2.0mm
Array Map
Core Location	Pathological Number	Pathological Type	Age	Pathological Grading	TNM Staging	Survival Time (Months)	Remarks
A01	13-00282	IDC	58	2	T2N0M1	64
A02	13-00358	Cancer Adjacent
A03	13-01981	IDC	74	2	T2N0M0	68
A04	13-02016	Cancer Adjacent
A05	13-02002	IDC	54	2	T2N0M1	61
A06	13-02015	Cancer Adjacent
A07	13-03967	IDC	34	2	T2N2M0	67
A08	13-04270	Cancer Adjacent
A09	13-04173	IDC	43	2	T1cN1M0	67
A10	13-04250	Cancer Adjacent
A11	13-04474	IDC	53	3	T2N1M0	67
A12	13-04547	Cancer Adjacent
A13	13-04962	IDC	69	2	T1cN1M0	66
A14	13-05031	Cancer Adjacent
A15	13-04967	IDC	60	2	T2N2M1	58
A16	13-05050	Cancer Adjacent
A17	13-05571	IDC	66	2	T1cN0M0	66
A18	13-05627	Cancer Adjacent
B01	13-05841	IDC	63	2	T1cNxM0	66
B02	13-05928	Cancer Adjacent
B03	13-06111	IDC	74	2	T3N0M0	66
B04	13-06186	Cancer Adjacent
B05	13-06196	IDC	54	2	T2N0M0	66
B06	13-06269	Cancer Adjacent
B07	13-08046	IDC	52	2	T1cN1M0	65
B08	13-08111	Cancer Adjacent
B09	13-08071	IDC	56	2	T1cN1M0	65
B10	13-08113	Cancer Adjacent
B11	13-08272	IDC	42	2	T2N0M0	65
B12	13-08313	Cancer Adjacent
B13	13-09016	IDC	52	2	T4bN1M0	65
B14	13-09016	Cancer Adjacent
B15	13-09267	IDC	56	2	T2N0M0	65
B16	13-09280	Cancer Adjacent
B17	13-09706	IDC	61	2	T2N0M0	64
B18	13-09765	Cancer Adjacent
C01	13-09779	IDC	68	2	T2N0M0	64
C02	13-09861	Cancer Adjacent
C03	13-09819	IDC	62	2	T2N2M0	58
C04	13-09862	Cancer Adjacent
C05	13-10126	IDC	60	2	T2N2M1	61
C06	13-10160	Cancer Adjacent
C07	13-10663	IDC	82	2	T1cN0M0	44
C08	13-10663	Cancer Adjacent
C09	13-11550	IDC	49	2	T2N0M0	63
C10	13-11611	Cancer Adjacent
C11	13-11635	IDC	51	2	T1cN0M0	63
C12	13-11677	Cancer Adjacent
C13	13-12046	IDC	47	2	T2N1M0	63
C14	13-12046	Cancer Adjacent
C15	13-12251	IDC	48	2	T1bN0M0	63
C16	13-12288	Cancer Adjacent
C17	13-12956	IDC	59	3	T2N0Mx	63
C18	13-12965	Cancer Adjacent
D01	13-14987	IDC	76	3	T2NxM0	61
D02	13-15019	Cancer Adjacent
D03	13-16031	IDC	64	2	T1cN2M0	61
D04	13-16088	Cancer Adjacent
D05	13-16253	IDC	51	3	T1cN0M0	61
D06	13-16306	Cancer Adjacent
D07	13-18555	IDC	81	2	T2NxM0	60
D08	13-18555	Cancer Adjacent
D09	13-18695	IDC	64	2	T1cN0M0	59
D10	13-18732	Cancer Adjacent
D11	13-19310	IDC	80	2	T1cNxM0	59
D12	13-19337	Cancer Adjacent
D13	13-20036	IDC	48	2	T1cN0M0	59
D14	13-20053	Cancer Adjacent
D15	13-21054	IDC	56	3	T1cN2M0	48
D16	13-21132	Cancer Adjacent
D17	13-21403	IDC	56	3	T1cN0M0	58
D18	13-21464	Cancer Adjacent
E01	14-00916	IDC	73		T1cNxM0	21
E02	14-00916	Cancer Adjacent
E03	14-00934	IDC	55	2	T1cN1M0	57
E04	14-01003	Cancer Adjacent
E05	14-01090	IDC	55	2	T2N0M1	57
E06	14-1090H	Cancer Adjacent
E07	14-01959	IDC	62	3	T2N0M0	56
E08	14-02039	Cancer Adjacent
E09	14-02332	IDC	45	2	T1cN0M0	56
E10	14-02362	Cancer Adjacent
E11	14-02487	IDC	42	2	T2N2M0	56
E12	14-02578	Cancer Adjacent
E13	14-02887	IDC	66	3	T1cN0M0	56
E14	14-02948	Cancer Adjacent
E15	14-05224	IDC	60	2	T1bN1M0	54
E16	14-05285	Cancer Adjacent
E17	14-05421	IDC	57	3	T2N2M0	54
E18	14-05431	Cancer Adjacent
F01	14-06155	IDC	37	2	T1cN0M0	54
F02	14-06159	Cancer Adjacent
F03	14-06711	IDC	57	2	T1cN0M0	54
F04	14-06799	Cancer Adjacent
F05	14-06713	IDC	60	2	T2N2M0	54
F06	14-06798	Cancer Adjacent
F07	14-06715	IDC	55	3	T2N0M0	54
F08	14-06797	Cancer Adjacent
F09	14-06780	IDC	60	2	T2N0M0	54
F10	14-06800	Cancer Adjacent
F11	14-06842	IDC	54	2	T1cN0M0	54
F12	14-06941	Cancer Adjacent
F13	14-07322	IDC	56	2	T3N0M1	54
F14	14-08016	Cancer Adjacent
F15	14-07646	IDC	44	2	T2N2M0	53
F16	14-07671	Cancer Adjacent
F17	14-07763	IDC	63	2	T2N1M0	53
F18	14-07776	Cancer Adjacent
G01	14-07924	IDC	65	2	T2N3M0	53
G02	14-08015	Cancer Adjacent
G03	14-07952	IDC	53	3	T1cN3M0	35
G04	14-08055	Cancer Adjacent
G05	14-08600	IDC	69	2	T1cN0M0	53
G06	14-08674	Cancer Adjacent
G07	14-08829	IDC	67	2	T1cN0M0	53
G08	14-08902	Cancer Adjacent
G09	14-09094	IDC	55	2	T1cN0M0	53
G10	14-09185	Cancer Adjacent
G11	14-09098	IDC	57	2	T1cN0M0	53
G12	14-09186	Cancer Adjacent
G13	14-09447	IDC	77	2	T1cNxM0	53
G14	14-09511	Cancer Adjacent
G15	14-10916	IDC	48	2	T1cN0M0	52
G16	14-10996	Cancer Adjacent
G17	14-10919	IDC	69	2	T1cN0M0	52
G18	14-10997	Cancer Adjacent
H01	14-11004	IDC	56	3	T2N0M0	52
H02	14-11105	Cancer Adjacent
H03	14-11275	IDC	36	2	T1cN0M0	52
H04	14-11609	Cancer Adjacent
H05	14-11357	IDC	59	2	T2N0M0	52
H06	14-11357B	Cancer Adjacent
H07	14-12038	IDC	55	3	T2N2M0	52
H08	14-12122	Cancer Adjacent
H09	14-12040	IDC	48	2	T1cN0M0	52
H10	14-12121	Cancer Adjacent
H11	14-12358	IDC	84	3	T1cNxMx	28
H12	14-12425	Cancer Adjacent
H13	14-12706	IDC	70	2	T1cN0M0	51
H14	14-12706F	Cancer Adjacent
H15	14-12732	IDC	84	2	T1cNxM0	47
H16	14-12732	Cancer Adjacent
H17	14-12962	IDC	49	3	T1cN1M0	51
H18	14-13021	Cancer Adjacent
I01	14-13262	IDC	62	3	T1cN2Mx	51
I02	14-13310	Cancer Adjacent
I03	14-13611	IDC	62	2	T1cN1M0	51
I04	14-13628	Cancer Adjacent
I05	14-14034	IDC	47	1	T1cN0M0	51
I06	14-14034C	Cancer Adjacent
I07	14-14111	IDC	61	2	T1cN0M0	51
I08	14-14134	Cancer Adjacent
I09	14-14561	IDC	48	3	T2N1M1	51
I10	14-14639	Cancer Adjacent
I11	14-14702	IDC	56	2	T3N0M0	51
I12	14-14702D	Cancer Adjacent
I13	14-14806	IDC	25	3	T2N0M0	51
I14	14-14817	Cancer Adjacent
I15	14-15211	IDC	72	2	T2N0M0	50
I16	14-15252	Cancer Adjacent
I17	14-15241	IDC	43	2	T1cN0M0	50
I18	14-15251	Cancer Adjacent
J01	14-16420	IDC	32	2	T1cN0M0	50
J02	14-16420C	Cancer Adjacent
J03	14-16545	IDC	37	2	T1cN0M0	50
J04	14-16545D	Cancer Adjacent
J05	14-16956	IDC	74	3	T2N0M0	50
J06	14-17001	Cancer Adjacent
J07	14-17059	IDC	54	3	T1cN0M0	50
J08	14-17115	Cancer Adjacent
J09	14-17469	IDC	70	3	T2N0M1	2
J10	14-17469F	Cancer Adjacent
J11	14-17901	IDC	60	2	T2N0M0	49
J12	14-17925	Cancer Adjacent
J13	14-18037	IDC	46	3	T2N2M0	49
J14	14-18037	Cancer Adjacent
J15	14-18417	IDC	38	2	T2N1M0	49
J16	14-18417	Cancer Adjacent
J17	14-18829	IDC	50	2	T2N0M0	49
J18	14-20881	Cancer Adjacent
J19	location point

## Sheet: Detailed Information
Serial Number	Pathology Number	Pathology Type	Pathology Grading	Score Points	ER Positive or Negative	PR Positive or Negative	HER2 Positive or Negative	KI67 Positive or Negative
A01	13-00282	IDC	2	2	2	2	1	1
A02	13-00358	Cancer Adjacent
A03	13-01981	IDC	2	2	1	1	1	1
A04	13-02016	Cancer Adjacent
A05	13-02002	IDC	2	2	1	2	2	1
A06	13-02015	Cancer Adjacent
A07	13-03967	IDC	2	2	1	1	2	2
A08	13-04270	Cancer Adjacent
A09	13-04173	IDC	2	2	1	1	2	1
A10	13-04250	Cancer Adjacent
A11	13-04474	IDC	3	2	1	1	2	1
A12	13-04547	Cancer Adjacent
A13	13-04962	IDC	2	2	1	2	2	1
A14	13-05031	Cancer Adjacent
A15	13-04967	IDC	2	2	1	1	2	1
A16	13-05050	Cancer Adjacent
A17	13-05571	IDC	2	2	1	1	2	2
A18	13-05627	Cancer Adjacent
B01	13-05841	IDC	2	2	1	2	1	2
B02	13-05928	Cancer Adjacent
B03	13-06111	IDC	2	2	1	1	2	2
B04	13-06186	Cancer Adjacent
B05	13-06196	IDC	2	2	1	2	2	1
B06	13-06269	Cancer Adjacent
B07	13-08046	IDC	2	2	1	1	2	1
B08	13-08111	Cancer Adjacent
B09	13-08071	IDC	2	2	1	2	2	1
B10	13-08113	Cancer Adjacent
B11	13-08272	IDC	2	2	2	2	1	1
B12	13-08313	Cancer Adjacent
B13	13-09016	IDC	2	2	2	2	2	1
B14	13-09016	Cancer Adjacent
B15	13-09267	IDC	2	2	2	2	2	1
B16	13-09280	Cancer Adjacent
B17	13-09706	IDC	2	2	2	2	2	1
B18	13-09765	Cancer Adjacent
C01	13-09779	IDC	2	2	1	1	2	2
C02	13-09861	Cancer Adjacent
C03	13-09819	IDC	2	2	1	1	2	2
C04	13-09862	Cancer Adjacent
C05	13-10126	IDC	2	2	1	1	2	1
C06	13-10160	Cancer Adjacent
C07	13-10663	IDC	2	2	2	2	1	2
C08	13-10663	Cancer Adjacent
C09	13-11550	IDC	2	2	2	2	1	1
C10	13-11611	Cancer Adjacent
C11	13-11635	IDC	2	2	1	1	2	2
C12	13-11677	Cancer Adjacent
C13	13-12046	IDC	2	2	1	1	2	1
C14	13-12046	Cancer Adjacent
C15	13-12251	IDC	2	2
C16	13-12288	Cancer Adjacent
C17	13-12956	IDC	3	2	2	2	2	2
C18	13-12965	Cancer Adjacent
D01	13-14987	IDC	3	2	2	2	2	1
D02	13-15019	Cancer Adjacent
D03	13-16031	IDC	2	2	1	1	2	1
D04	13-16088	Cancer Adjacent
D05	13-16253	IDC	3	2	2	2	1	1
D06	13-16306	Cancer Adjacent
D07	13-18555	IDC	2	2	1	1	1	1
D08	13-18555	Cancer Adjacent
D09	13-18695	IDC	2	2	1	1	1	1
D10	13-18732	Cancer Adjacent
D11	13-19310	IDC	2	2	1	1	2	1
D12	13-19337	Cancer Adjacent
D13	13-20036	IDC	2	2	1	1	1	1
D14	13-20053	Cancer Adjacent
D15	13-21054	IDC	3	2	2	2	2	1
D16	13-21132	Cancer Adjacent
D17	13-21403	IDC	3	2	2	2	2	1
D18	13-21464	Cancer Adjacent
E01	14-00916	IDC		2	2	2	2	1
E02	14-00916	Cancer Adjacent
E03	14-00934	IDC	2	2	2	2	1	1
E04	14-01003	Cancer Adjacent
E05	14-01090	IDC	2	2	1	2	1	1
E06	14-1090H	Cancer Adjacent
E07	14-01959	IDC	3	2	1	2	2	2
E08	14-02039	Cancer Adjacent
E09	14-02332	IDC	2	2	1	1	2	1
E10	14-02362	Cancer Adjacent
E11	14-02487	IDC	2	2	1	1	2	1
E12	14-02578	Cancer Adjacent
E13	14-02887	IDC	3	2	1	1	2	2
E14	14-02948	Cancer Adjacent
E15	14-05224	IDC	2	2	1	1	2	1
E16	14-05285	Cancer Adjacent
E17	14-05421	IDC	3	2	1	1	1	1
E18	14-05431	Cancer Adjacent
F01	14-06155	IDC	2	2	1	1	2	1
F02	14-06159	Cancer Adjacent
F03	14-06711	IDC	2	2	2	2	1	1
F04	14-06799	Cancer Adjacent
F05	14-06713	IDC	2	2	1	1	2	2
F06	14-06798	Cancer Adjacent
F07	14-06715	IDC	3	2	2	2	2	1
F08	14-06797	Cancer Adjacent
F09	14-06780	IDC	2	2	1	1	2	1
F10	14-06800	Cancer Adjacent
F11	14-06842	IDC	2	2	2	2	2	1
F12	14-06941	Cancer Adjacent
F13	14-07322	IDC	2	2	1	1	2	2
F14	14-08016	Cancer Adjacent
F15	14-07646	IDC	2	2	1	1	1	1
F16	14-07671	Cancer Adjacent
F17	14-07763	IDC	2	2	1	1	1	2
F18	14-07776	Cancer Adjacent
G01	14-07924	IDC	2	2	1	1	2	2
G02	14-08015	Cancer Adjacent
G03	14-07952	IDC	3	2	1	1	2	1
G04	14-08055	Cancer Adjacent
G05	14-08600	IDC	2	2	1	1	2	1
G06	14-08674	Cancer Adjacent
G07	14-08829	IDC	2	2	1	1	2	1
G08	14-08902	Cancer Adjacent
G09	14-09094	IDC	2	2	1	2	2	1
G10	14-09185	Cancer Adjacent
G11	14-09098	IDC	2	2	2	2	1	1
G12	14-09186	Cancer Adjacent
G13	14-09447	IDC	2	2	1	1	2	1
G14	14-09511	Cancer Adjacent
G15	14-10916	IDC	2	2	1	1	1	1
G16	14-10996	Cancer Adjacent
G17	14-10919	IDC	2	2	1	1	1	2
G18	14-10997	Cancer Adjacent
H01	14-11004	IDC	3	2	1	1	1	1
H02	14-11105	Cancer Adjacent
H03	14-11275	IDC	2	2	1	1	2	2
H04	14-11609	Cancer Adjacent
H05	14-11357	IDC	2	2
H06	14-11357B	Cancer Adjacent
H07	14-12038	IDC	3	2	1	1	2	1
H08	14-12122	Cancer Adjacent
H09	14-12040	IDC	2	2	2	1	2	2
H10	14-12121	Cancer Adjacent
H11	14-12358	IDC	3	2	1	2	2	1
H12	14-12425	Cancer Adjacent
H13	14-12706	IDC	2	2	1	1	2	2
H14	14-12706F	Cancer Adjacent
H15	14-12732	IDC	2	2	1	1	2	2
H16	14-12732	Cancer Adjacent
H17	14-12962	IDC	3	2	1	1	2	1
H18	14-13021	Cancer Adjacent
I01	14-13262	IDC	3	2	1	1	2	1
I02	14-13310	Cancer Adjacent
I03	14-13611	IDC	2	2	1	1	2	2
I04	14-13628	Cancer Adjacent
I05	14-14034	IDC	1	2	1	1	2	2
I06	14-14034C	Cancer Adjacent
I07	14-14111	IDC	2	2	1	1	1	1
I08	14-14134	Cancer Adjacent
I09	14-14561	IDC	3	2	1	1	1	1
I10	14-14639	Cancer Adjacent
I11	14-14702	IDC	2	2	1	1	1	2
I12	14-14702D	Cancer Adjacent
I13	14-14806	IDC	3	2	2	2	1	1
I14	14-14817	Cancer Adjacent
I15	14-15211	IDC	2	2	1	1	2	1
I16	14-15252	Cancer Adjacent
I17	14-15241	IDC	2	2	1	1	2	1
I18	14-15251	Cancer Adjacent
J01	14-16420	IDC	2	2	2	2	2	1
J02	14-16420C	Cancer Adjacent
J03	14-16545	IDC	2	2	2	2	1	1
J04	14-16545D	Cancer Adjacent
J05	14-16956	IDC	3	2	1	1	2	1
J06	14-17001	Cancer Adjacent
J07	14-17059	IDC	3	2	2	2	1	1
J08	14-17115	Cancer Adjacent
J09	14-17469	IDC	3	2	1	1	2	1
J10	14-17469F	Cancer Adjacent
J11	14-17901	IDC	2	2	2	2	1	1
J12	14-17925	Cancer Adjacent
J13	14-18037	IDC	3	2	2	2	2	1
J14	14-18037	Cancer Adjacent
J15	14-18417	IDC	2	2	2	2	2	1
J16	14-18417	Cancer Adjacent
J17	14-18829	IDC	2	2	1	1	2	1
J18	14-20881	Cancer Adjacent
